# Supplementary material for: De Novo Detection of Clonal Structure and Evolution in Single-Cell and Spatial Transcriptomes
Source: Int J Mol Sci. 2025 Nov 26;26(23):11428. doi: 10.3390/ijms262311428 (PMC12692173; doi:10.3390/ijms262311428)
Supplement: Supplementary file 1 [file ijms-26-11428-s001.zip]

Archive with 2 entries (2 files):
- ijms-3980249-supplementary material-1.pdf
- ijms-3980249-supplementary material-2.pdf
